# Supplementary material for: Copy Number Gains of VPS72 Drive De Novo Lipogenesis and Hepatocarcinogenesis via ATF3/mTORC1/SREBP1 Axis
Source: Adv Sci (Weinh). 2025 Apr 30;12(20):2411368. doi: 10.1002/advs.202411368 (PMC12120707; doi:10.1002/advs.202411368)
Supplement: Supplementary file 2 — Supporting Information [file ADVS-12-2411368-s001.xlsx]

## Sheet: Original data_Figure 1
Figure. 1F
3×Flag
VPS72
		Invasion cell number
	3×Flag	38	55	42
	VPS72	172	196	183
Figure. 1G
	Wound area	3×Flag				VPS72					Wound closure ratio
	0h	214	249	222		221	240	245		3×Flag	24.2991	20.4819	23.4234
	24h	162	198	170		95	122	107		VPS72	57.0136	49.1667	56.3265
Flag	0h				24h				VPS72	0h				24h
Figure. 1H
		Number of colonies
	3×Flag	18	8	11
	VPS72	29	55	40
3×Flag											VPS72
Figure. 1I
	Day1			Mean		Day2			Mean		Day3			Mean		Day4			Mean
3xFLAG	0.031	0.032	0.036	0.033	0.0331667	0.05	0.052	0.05	0.0506667	0.0415	0.072	0.072	0.07	0.0713333	0.0673333	0.113	0.115	0.115	0.114333	0.10525
	0.032	0.032	0.034	0.0326667		0.04	0.041	0.041	0.0406667		0.066	0.066	0.065	0.0656667		0.103	0.102	0.104	0.103
	0.032	0.034	0.036	0.034		0.035	0.038	0.037	0.0366667		0.064	0.065	0.064	0.0643333		0.1	0.102	0.102	0.101333
	0.032	0.032	0.035	0.033		0.036	0.039	0.039	0.038		0.068	0.068	0.068	0.068		0.101	0.102	0.104	0.102333
oeVPS72	0.046	0.046	0.048	0.0466667	0.0381667	0.046	0.049	0.047	0.0473333	0.0555	0.098	0.099	0.097	0.098	0.0945833	0.157	0.16	0.159	0.158667	0.161333
	0.035	0.036	0.038	0.0363333		0.049	0.05	0.049	0.0493333		0.095	0.094	0.093	0.094		0.154	0.157	0.157	0.156
	0.033	0.034	0.036	0.0343333		0.055	0.056	0.055	0.0553333		0.092	0.093	0.093	0.0926667		0.165	0.167	0.166	0.166
	0.034	0.035	0.037	0.0353333		0.07	0.071	0.069	0.07		0.095	0.093	0.093	0.0936667		0.163	0.165	0.166	0.164667
	Day1	Day2	Day3	Day4			Day1	Day2	Day3	Day4
3xFLAG	0.0331667	0.0415	0.0673333	0.10525		3xFLAG	0.0005	0.00548483	0.00265623	0.0052777
3xFLAG-VPS72	0.0381667	0.0555	0.0945833	0.161333		oeVPS72	0.00495816	0.00887412	0.00203272	0.00413656
Figure. 1J
		Invasion cell number
	dox-	30	37	42
	dox+	2	1	3
Figure. 1K
dox-	0h				24h
dox+	0h				24h
		Wound closure ratio
	Dox-	28.3784	25.4157	26.5438
	Dox+	11.0497	20.3857	13.3948
Figure. 1L
		Number of colonies
	dox-	20	14	23
	dox+	9	7	7
Figure. 1M
	Blank	0.039	0.042
D-	Day1	0.089	0.09	0.087	0.092	0.086	0.091	0.09		0.0487857	0.00197949
D+		0.085	0.091	0.093	0.098	0.095	0.093	0.095		0.0523571	0.00379581
		0.056	0.04
D-	Day2	0.116	0.115	0.118	0.126	0.121	0.123	0.121		0.072	0.00362531
D+		0.11	0.108	0.111	0.116	0.117	0.117	0.123		0.0665714	0.00480646
		0.042	0.038
D-	Day3	0.14	0.15	0.153	0.154	0.15	0.143	0.143		0.107571	0.00509502
D+		0.118	0.123	0.129	0.132	0.137	0.128	0.13		0.0881429	0.00569282
		0.042	0.038
D-	Day4	0.21	0.204	0.21	0.203	0.198	0.196	0.206		0.163857	0.00502646
D+		0.171	0.159	0.164	0.176	0.188	0.174	0.185		0.133857	0.00967218
		Day1	Day2	Day3	Day4
	Dox-	0.0487857	0.072	0.107571	0.163857
	Dox+	0.0523571	0.0665714	0.0881429	0.133857
		0.00197949	0.00362531	0.00509502	0.00502646
Figure 1O
mouse weight(g)							Tumor Volume (mm^3)
2024-07-07							Week 1
dox-	1	16.05	dox+	1	17.73		dox-	L	S
	2	17.32		2	15.6		1	0	0		0
	3	17.68		3	17.47		2	0	0		0
	4	16.71		4	16.96		3	0	0		0
2024-07-10							4	0	0		0
dox-	1	16.12	dox+	1	17.57		dox+
	2	17.03		2	15.57		1	0	0		0
	3	17.2		3	17.26		2	0	0		0
	4	16.75		4	17.26		3	0	0		0
2024-07-13							4	0	0		0
dox-	1	16.33	dox+	1	18.02
	2	17.04		2	15.98		Week 2
	3	17.5		3	17.78		dox-	L	S
	4	16.88		4	17.54		1	6.12	4.75		69.0413
2024-07-16							2	5.49	4.82		63.7729
dox-	1	16.7	dox+	1	18.12		3	6.32	5.1		82.1916
	2	16.98		2	16.6		4	5.39	5.33		76.562
	3	18.15		3	18.08		dox+
	4	17.4		4	18.25		1	3.12	1.72		4.6151
2024-07-19							2	3.92	2.25		9.9225
dox-	1	17.29	dox+	1	19.63		3	3.19	2.84		12.8646
	2	17.95		2	17.21		4	2.93	2.74		10.9986
	3	18.91		3	19.09
	4	18.64		4	19.16		Week 3
2024-07-22							dox-	L	S
dox-	1	17.49	dox+	1	19.67		1	10.09	6.76		230.544
	2	18.16		2	17.36		2	6.18	5.46		92.1178
	3	19.56		3	18.88		3	7.39	5.63		117.12
	4	18.3		4	19.22		4	8.76	7.66		256.999
2024-07-25							dox+
dox-	1	17.87	dox+	1	20.23		1	3.56	2.29		9.3345
	2	18.64		2	17.78		2	5.32	4.7		58.7594
	3	19.61		3	19.57		3	5.03	5.51		76.3557
	4	18.58		4	19.34		4	3.36	2.99		15.0194
2024-07-28
dox-	1	18.24	dox+	1	19.14		Week 4
	2	18.12		2	17.41		dox-	L	S
	3	19.23		3	18.97		1	11.52	7.84		354.042
	4	18.17		4	18.97		2	9.67	7.87		299.465
2024-07-31							3	11.89	9.42		527.538
dox-	1	18.48	dox+	1	19.03		4	10.99	9.89		537.477
	2	18.29		2	17.67		dox+	L	S
	3	19.57		3	18.99		1	5.81	4.97		71.7561
	4	19.03		4	19.3		2	7.51	6.41		154.286
2024-08-03							3	6.12	5.67		98.3756
dox-	1	18.1	dox+	1	19.41		4	3.85	3.18		19.4664
	2	18.68		2	17.52
	3	19.69		3	18.39		Week 5
	4	18.77		4	19.09		dox-	L	S
2024-08-06							1	14.84	10.22		775.007
dox-	1	18.77	dox+	1	20.06		2	13.8	12.14		1016.92
	2	19.25		2	18.24		3	15.37	11.73		1057.4
	3	20.17		3	18.99		4	13.1	13		1106.95
	4	19		4	20.11		dox+
							1	11.09	6.48		232.837
							2	8.83	8.3		304.149
							3	7.97	6.99		194.707
							4	8.6	4.46		85.5339
Figure 1P
Tumor weight (g)
dox-	0.76
	0.62
	0.53
	0.44
dox+	0.16
	0.14
	0.14
	0.06
Figure 1E
	MIHA				Huh1				PLC/PRF/5				Huh7
RPL13A	19.9	19.72	20.05	19.97	20.95	21.01	20.91	21.08	19.96	20.01	19.97	19.94	20.31	20.3	20.25	20.28
Average	19.91	19.91	19.91	19.91	20.988	20.988	20.988	20.988	19.968	19.968	19.968	19.968	20.285	20.285	20.285	20.285
VPS72	25.47	25.32	25.28	25.41	25.9	25.61	25.47	25.82	24.25	24.15	24.11	24.15	25.28	25.3	25.47	25.22
△Ct	5.56	5.41	5.37	5.5	4.912	4.622	4.482	4.832	4.282	4.182	4.142	4.182	4.995	5.015	5.185	4.935	Average	5.46
△△Ct	0.1	-0.05	-0.09	0.04	-0.548	-0.838	-0.978	-0.628	-1.178	-1.278	-1.318	-1.278	-0.465	-0.445	-0.275	-0.525
2^-△△Ct	0.933033	1.03526	1.06437	0.972655	1.46206	1.78757	1.96973	1.54542	2.26263	2.42503	2.4932	2.42503	1.38032	1.36131	1.20999	1.43893

## Sheet: Original data_Figure 2
Figure 2F
	EV				VPS72
RPL13A	22.71	22.69	22.84	22.82	22.89	22.99	22.88	22.92
Average	22.766	22.766	22.766	22.766	22.922	22.922	22.922	22.922
GADD45B	27.79	27.9	27.9		28.74	28.6	28.9
KLF10	28.88	28.97	29.02		29.42	29.47	29.44
△Ct	5.024	5.134	5.134		5.818	5.678	5.978		Average	5.09733
	6.114	6.204	6.254		6.498	6.548	6.518			6.19067
△△Ct	-0.0733333	0.0366667	0.0366667		0.720667	0.580667	0.880667
	-0.0766667	0.0133333	0.0633333		0.307333	0.357333	0.327333
2^-△△Ct	1.05214	0.974905	0.974905		0.606817	0.668655	0.543116
	1.05458	0.990801	0.95705		0.808134	0.780606	0.797008
	EV				VPS72
RPL13A	19.67	19.91	19.63	19.56	19.78	19.96	19.93	19.84
Average	19.692	19.692	19.692	19.692	19.878	19.878	19.878	19.878
CCDC106	26.9	26.82	26.81		27.27	27.39	27.35
LIG4	27.89	27.81	27.94		28.61	28.48	28.6
PLD6	25.83	25.87	25.78		26.31	26.44	26.31
TIPARP	22.71	22.89	22.82		23.77	23.82	23.71
TRMT61B	27.53	27.27	27.49		28.15	28.12	27.9
△Ct	7.208	7.128	7.118		7.392	7.512	7.472		Average	7.15133
	8.198	8.118	8.248		8.732	8.602	8.722			8.188
	6.138	6.178	6.088		6.432	6.562	6.432			6.13467
	3.018	3.198	3.128		3.892	3.942	3.832			3.11467
	7.838	7.578	7.798		8.272	8.242	8.022			7.738
△△Ct	0.0566667	-0.0233333	-0.0333333		0.240667	0.360667	0.320667
	0.01	-0.07	0.06		0.544	0.414	0.534
	0.00333333	0.0433333	-0.0466667		0.297333	0.427333	0.297333
	-0.0966667	0.0833333	0.0133333		0.777333	0.827333	0.717333
	0.1	-0.16	0.06		0.534	0.504	0.284
2^-△△Ct	0.961483	1.0163	1.02337		0.846354	0.778805	0.8007
	0.993092	1.04972	0.959264		0.685867	0.75054	0.690637
	0.997692	0.97041	1.03288		0.813755	0.743635	0.813755
	1.0693	0.943874	0.990801		0.583444	0.56357	0.608221
	0.933033	1.11729	0.959264		0.690637	0.705149	0.821311
	EV				VPS72
RPL13A	18.46	18.93	18.65	18.72	18.61	18.65	18.71	18.65
Average	18.688	18.688	18.688	18.688	18.654	18.654	18.654	18.654
ATF3	26.62	26.53	26.62	26.8	27.67	27.87	27.58	27.82
SLC7A11	24.93	24.92	24.77	24.89	25.85	26.12	25.9	26
TNFAIP3	25.7	25.87	25.72	25.92	26.76	26.65	26.44	26.74
ZIC5	26.66	26.7	26.79	26.87	27.62	27.54	27.47	27.73
△Ct	7.932	7.842	7.932	8.112	9.016	9.216	8.926	9.166	Average	7.9545
	6.242	6.232	6.082	6.202	7.196	7.466	7.246	7.346		6.1895
	7.012	7.182	7.032	7.232	8.106	7.996	7.786	8.086		7.1145
	7.972	8.012	8.102	8.182	8.966	8.886	8.816	9.076		8.067
△△Ct	-0.0225	-0.1125	-0.0225	0.1575	1.0615	1.2615	0.9715	1.2115
	0.0525	0.0425	-0.1075	0.0125	1.0065	1.2765	1.0565	1.1565
	-0.1025	0.0675	-0.0825	0.1175	0.9915	0.8815	0.6715	0.9715
	-0.095	-0.055	0.035	0.115	0.899	0.819	0.749	1.009
2^-△△Ct	1.01572	1.0811	1.01572	0.896577	0.479134	0.41711	0.509976	0.431819
	0.964264	0.970971	1.07736	0.991373	0.497752	0.412796	0.480797	0.4486
	1.07363	0.95429	1.05885	0.921784	0.502955	0.542803	0.627854	0.509976
	1.06807	1.03886	0.976032	0.923382	0.536258	0.566835	0.595016	0.496891

## Sheet: Original data_Figure 3
Figure 3C-3D
	Flag			VPS72							Flag				VPS72								Flag				VPS72
GAPDH	20.05	19.92	19.94	19.66	19.63	19.75				GAPDH	19.92	19.88	19.89	19.93	19.67	19.65	19.59	19.52				GAPDH	19.65	19.73	19.6	19.82	19.69	19.63	19.64	19.63
GAPDH Average	19.971	19.971	19.971	19.679	19.679	19.679				GAPDH Average	19.906	19.906	19.906	19.906	19.608	19.608	19.608	19.608				GAPDH Average	19.7	19.7	19.7	19.7	19.647	19.647	19.647	19.647
APOA1	21.9	21.85	21.92	21.02	20.99	21.09				APOB	18.52	18.57	18.49	18.52	17.95	17.87	17.9	17.9				ACACB	24.84	24.78	24.82	24.87	24.89	24.92	24.92	24.77
APOA2	21.8	21.77	21.79	21.72	21.74	21.88				SREBF2	21.9	21.81	21.8	21.96	21.79	21.56	21.65	21.54
APOC3	24.9	24.83	24.78	24.02	24.01	24.08																△Ct	5.14	5.08	5.12	5.17	5.243	5.273	5.273	5.123	Average	5.1275
										△Ct	-1.386	-1.336	-1.416	-1.386	-1.658	-1.738	-1.708	-1.708	Average	-1.381
△Ct	1.929	1.879	1.949	1.341	1.311	1.411	Average	1.919			1.994	1.904	1.894	2.054	2.182	1.952	2.042	1.932		1.9615		△△Ct	0.0125	-0.0475	-0.0075	0.0425	0.1155	0.1455	0.1455	-0.0045
	1.829	1.799	1.819	2.041	2.061	2.201		1.81567
	4.929	4.859	4.809	4.341	4.331	4.401		4.86567		△△Ct	-0.005	0.045	-0.035	-0.005	-0.277	-0.357	-0.327	-0.327				2^-△△Ct	0.991373	1.03347	1.00521	0.970971	0.923062	0.904066	0.904066	1.00312
											0.0325	-0.0575	-0.0675	0.0925	0.2205	-0.0095	0.0805	-0.0295
△△Ct	0.01	-0.04	0.03	-0.578	-0.608	-0.508
	0.0133333	-0.0166667	0.00333333	0.225333	0.245333	0.385333				2^-△△Ct	1.00347	0.96929	1.02456	1.00347	1.21167	1.28076	1.2544	1.2544
	0.0633333	-0.00666667	-0.0566667	-0.524667	-0.534667	-0.464667					0.977725	1.04066	1.0479	0.937896	0.858268	1.00661	0.94573	1.02066
2^-△△Ct	0.993092	1.02811	0.97942	1.49278	1.52414	1.42208
	0.990801	1.01162	0.997692	0.855397	0.843621	0.765602
	0.95705	1.00463	1.04006	1.4386	1.44861	1.38
	EV				VPS72								EV				VPS72
RPL13A	17.95	17.59	17.78	17.99	18.56	18.87	18.7	18.94				RPL13A	19.89	19.83	19.78	19.6	20.5	20.61	20.63	20.7
Average	17.826	17.826	17.826	17.826	18.77	18.77	18.77	18.77				Average	19.774	19.774	19.774	19.774	20.613	20.613	20.613	20.613
FASN	19.74	19.94	19.92	19.85	19.85	19.57	19.71	19.8				ACLY	23.91	23.94	23.92	23.84	23.57	23.84	23.69	23.75
SREBF1	27.97	27.84	28.37	28.39	27.92	28.01	28.55	28.64				SCD	20.89	20.9	20.89		20.9	20.92	20.91
												ALDH1A1	20.74	20.88	20.72	20.68	20.8	20.96	20.93	20.95
△Ct	1.914	2.114	2.094	2.024	1.08	0.8	0.94	1.03	Average	2.04067
	10.144	10.014	10.544	10.564	9.15	9.24	9.78	9.87		10.234		△Ct	4.136	4.166	4.146	4.066	2.957	3.227	3.077	3.137	Average	4.14933
													1.116	1.126	1.116		0.287	0.307	0.297			1.11933
△△Ct	-0.126667	0.0733333	0.0533333	-0.0166667	-0.960667	-1.24067	-1.10067	-1.01067					0.966	1.106	0.946	0.906	0.187	0.347	0.317	0.337		1.006
	-0.09	-0.22	0.31	0.33	-1.084	-0.994	-0.454	-0.364
												△△Ct	-0.0133333	0.0166667	-0.00333333	-0.0833333	-1.19233	-0.922333	-1.07233	-1.01233
2^-△△Ct	1.09177	0.950439	0.963707	1.01162	1.94621	2.36308	2.14454	2.01484					-0.00333333	0.00666667	-0.00333333		-0.832333	-0.812333	-0.822333
	1.06437	1.16473	0.806642	0.795536	2.11991	1.9917	1.36983	1.28699					-0.04	0.1	-0.06	-0.1	-0.819	-0.659	-0.689	-0.669
												2^-△△Ct	1.00928	0.988514	1.00231	1.05946	2.28522	1.89518	2.10283	2.01717
													1.00231	0.99539	1.00231		1.78056	1.75605	1.76826
													1.02811	0.933033	1.04247	1.07177	1.76418	1.57899	1.61217	1.58997
Figure 3G-3H
	GFP Intensity			GFP Intensity
Flag	49293		shVPS72 dox-	18226
	48609			35807
	21924			22248
	61235			25227
	57518			13041
	46251		shVPS72 dox+	8310
VPS72	108879			9225
	120782			7845
	99869			8238
	134344			10300
	71786			9618
	70246			10656
	60018
	55550
Figure 3K
	dox-										dox+
FASN 20×
FASN 40×
ACLY 20×
ACLY 40×
SCD 20×
SCD 40×
Figure 3L
	dox+	dox-
ACLY	0.7678	0.2304
	0.7449	0.2417
	0.7275	0.2171
	0.7334	0.2774
	0.7701	0.2229
FASN	0.7876	0.3985
	0.7455	0.412
	0.7411	0.4371
	0.7285	0.3779
	0.7168	0.372
SCD	0.6522	0.1333
	0.6329	0.1021
	0.6119	0.1217
	0.5942	0.116
	0.5771	0.1033

## Sheet: Original data_Figure 4
Figure 4B
	mTOR	CFP								YFP
	F	23.6717	19.1774	14.0128	27.2915	34.0451	42.4149	35.3177		22.4474	12.7777	10.8892	20.6957	31.9103	42.7093	34.5913
	V	46.1542	34.5434	50.4197	36.694	48.7021	28.9578	37.956		27.7964	16.502	32.9207	18.583	30.2361	15.4774	24.3296
		82.3935	150.773	176.381	101.626	131.368				42.8925	125.086	124.217	57.506	85.9781
		188.011	217.788	77.1289	133.267	234.97				115.861	160.607	45.7057	96.2013	161.405
	F mtor	1.05454	1.50085	1.28685	1.31871	1.0669	0.993106	1.021		1.17742	0.178204
	Vmtor	1.66044	2.09329	1.53155	1.9746	1.61073	1.87098	1.56007		1.75738	0.204855
	F akt	0.520581	0.82963	0.704255	0.565859	0.654481				0.654961	0.10857
	V akt	0.616242	0.737445	0.592588	0.721869	0.686914				0.671012	0.0572761
						FLAG	VPS72			FLAG	VPS72
					mTOR	1.17742	1.75738		mTOR	0.178204	0.204855
					AKT	0.654961	0.671012		AKT	0.10857	0.0572761
	F mtor	0.895636	1.27469	1.09294	1.11999	0.906131	0.843458	0.867148		1	0.151351
	Vmtor	1.41023	1.77786	1.30077	1.67706	1.36801	1.58905	1.32499		1.49257	0.173986
	F akt	0.794827	1.26669	1.07526	0.863959	0.999268				1	0.165765
	V akt	0.940883	1.12594	0.904769	1.10216	1.04879				1.02451	0.0874497
						3xFLAG	VPS72			FLAG	VPS72
					mTOR (C/Y)	1	1.49257		mTOR	0.151351	0.173986
					AKT (Y/C)	1	1.02451		AKT	0.165765	0.0874497
Figure 4E
	mTOR	D- B	D- Y					AKT	D- B	D- Y
		9.70818	7.49447	1.29538	0.896969				33.7943	30.8924	0.914129	0.968521
		4.43865	2.7756	1.59917	1.10732				9.91085	9.09341	0.917521	0.972115
		2.62044	1.30521	2.00768	1.39019				27.0786	24.722	0.912972	0.967296
		7.76399	6.37116	1.21861	0.843815				20.7436	21.3813	1.03074	1.09207
		10.1564	8.6693	1.17154	0.811217						0.94384	1
		5.0148	3.65333	1.37267	0.950485							0.0531854
				1.44417	1
		D+ B	D+ Y		0.19869				D+ B	D+ Y
		24.5833	36.121	0.680583	0.471261				10.5454	10.3827	0.984569	1.04315
		12.0039	13.1837	0.91051	0.630471				48.7283	61.2056	1.25606	1.3308
		4.98989	6.77962	0.736013	0.509643				29.3043	36.7439	1.25387	1.32848
		5.39525	5.93115	0.909647	0.629873				35.308	47.0733	1.33322	1.41255
		6.04503	5.61406	1.07677	0.745593				42.1915	50.8139	1.20436	1.27602
				0.862704	0.597368						1.20642	1.2782
					0.0976952							0.125376
			mTOR(C/Y)	AKT(Y/C)				mTOR(C/Y)	AKT(Y/C)
		Dox-	1	1			Dox-	0.19869	0.0531854
		Dox+	0.597368	1.2782			Dox+	0.0976952	0.125376
Figure 4H
	Rap-				Rap+								Rap-			Rap+
RPL13A	20.3	20.3	20.2	20.27	19.78	19.94	19.8	19.88				RPL13A	17.91	17.92	17.86	17.24	17.22	17.44
RPL13A Average	20.269	20.269	20.269	20.269	19.848	19.848	19.848	19.848				Average	17.897	17.897	17.897	17.3	17.3	17.3
ATF3	26.54	26.73	26.87	26.42	27.31	27.35	27.64	27.56				FASN	18.94	18.66	18.71	18.88	18.9	18.93
ACLY	23.71	23.63	23.8	23.52	23.9	23.9	23.89	23.82
SCD	19.93	19.94	19.95		20.89	20.91	20.74					△Ct	1.043	0.763	0.813	1.58	1.6	1.63	Average	0.873
APOA1	21.74	21.64	21.74	21.76	21.83	21.89	21.89	21.76
APOB	18.85	18.82	18.8		18.88	18.63	18.57					△△Ct	0.17	-0.11	-0.06	0.707	0.727	0.757
APOC3	24.93	24.87	24.74	24.75	24.91	24.91	25	24.92
ALDH1A1	20.92	20.92	20.93	20.87	20.88	20.92	20.85	20.86				2^-△△Ct	0.888843	1.07923	1.04247	0.612593	0.604159	0.591726
SREBF1	29.9	29.85	29.65		30.68	30.56	30.7
SREBF2	22.93	22.9	22.75		22.83	22.82	22.59
△Ct	6.271	6.461	6.601	6.151	7.462	7.502	7.792	7.712	Average	6.371
	3.441	3.361	3.531	3.251	4.052	4.052	4.042	3.972		3.396
	-0.339	-0.329	-0.319		1.042	1.062	0.892			-0.329
	1.471	1.371	1.471	1.491	1.982	2.042	2.042	1.912		1.451
	-1.419	-1.449	-1.469		-0.968	-1.218	-1.278			-1.44567
	4.661	4.601	4.471	4.481	5.062	5.062	5.152	5.072		4.5535
	0.651	0.651	0.661	0.601	1.032	1.072	1.002	1.012		0.641
	9.631	9.581	9.381		10.832	10.712	10.852			9.531
	2.661	2.631	2.481		2.982	2.972	2.742			2.591
△△Ct	-0.1	0.09	0.23	-0.22	1.091	1.131	1.421	1.341
	0.045	-0.035	0.135	-0.145	0.656	0.656	0.646	0.576
	-0.01	1.16573e-15	0.01		1.371	1.391	1.221
	0.02	-0.08	0.02	0.04	0.531	0.591	0.591	0.461
	0.0266667	-0.00333333	-0.0233333		0.477667	0.227667	0.167667
	0.1075	0.0475	-0.0825	-0.0725	0.5085	0.5085	0.5985	0.5185
	0.01	0.01	0.02	-0.04	0.391	0.431	0.361	0.371
	0.1	0.05	-0.15		1.301	1.181	1.321
	0.07	0.04	-0.11		0.391	0.381	0.151
2^-△△Ct	1.07177	0.939523	0.852635	1.16473	0.469436	0.456599	0.373453	0.394747
	0.96929	1.02456	0.91067	1.10573	0.634635	0.634635	0.63905	0.670821
	1.00696	1	0.993092		0.386623	0.3813	0.428985
	0.986233	1.05702	0.986233	0.972655	0.692075	0.663883	0.663883	0.726483
	0.981686	1.00231	1.0163		0.718138	0.854015	0.890281
	0.928195	0.967612	1.05885	1.05154	0.702953	0.702953	0.66044	0.698097
	0.993092	0.993092	0.986233	1.02811	0.762601	0.741747	0.778625	0.773246
	0.933033	0.965936	1.10957		0.405845	0.441046	0.400257
	0.952638	0.972655	1.07923		0.762601	0.767905	0.900626
Figure 4D					Figure 4G
	1	2	3			1	2	3
HA	34167.9	42082.4	29079.4		dox-	64032.1	56292.2	60447.2
VPS72	50983.3	61613.2	52142.6		dox+	28157.3	17463.5	21177.8
	0.973169	1.19859	0.828241			1.06265	0.934199	1.00315
	1.45211	1.75487	1.48513			0.467286	0.289816	0.351456
Figure 4J
HA	24099	HA+R	17046	VPS72	173210	VPS72+R	30941		35711.4
	39062		21274		172360		32268
	53901		16849		153160		51819
	21663		19138		183024		46418
	23258				189641		47505
	56993		0.477327		164601		39651
	44351		0.59572				40121
	31393		0.47181		4.85027		31668
	45468		0.535908		4.82647
	23677				4.28883		0.866418
	46866				5.12509		0.903578
	28915				5.31038		1.45105
	24602				4.6092		1.29981
							1.33025
	0.674827						1.11032
	1.09382						1.12348
	1.50935						0.886776
	0.606613
	0.651277
	1.59593
	1.24193
	0.879076
	1.27321
	0.66301
	1.31235
	0.809686
	0.688912

## Sheet: Original data_Figure 5
Figure 5A
	3×Flag				VPS72
GAPDH	19.652	19.733	19.599	19.815	19.69	19.631	19.636	19.633
GAPDH Average	19.6998	19.6998	19.6998	19.6998	19.6475	19.6475	19.6475	19.6475
ATF3	24.781	24.659	24.521	24.505	26.868	26.891	26.864	26.617
△Ct	5.08125	4.95925	4.82125	4.80525	7.2205	7.2435	7.2165	6.9695	Average	4.91675
△△Ct	0.1645	0.0425	-0.0955	-0.1115	2.30375	2.32675	2.29975	2.05275
2^-△△Ct	0.892238	0.970971	1.06844	1.08035	0.202536	0.199333	0.203098	0.241024
Figure 5D											Figure 5E
	dox-				dox+							dox-			dox+
GAPDH	22.893	22.932	23.046	23.074	24.28	24.302	24.411	24.426			GAPDH	21.9	21.96	21.94	21.9	21.99	22.07
GAPDH Average	22.9863	22.9863	22.9863	22.9863	24.3547	24.3547	24.3547	24.3547			GAPDH Average	21.932	21.932	21.932	21.991	21.991	21.991
VPS72	26.704	26.689	26.628	26.796	29.743	29.944	29.899	29.969			VPS72	24.84	24.78	24.86	30.03	30.1	29.93
ATF3	28.824	28.998	28.971	29.157	29.819	29.799	29.917	29.956			ATF3	27.29	27.23	27.41	26.61	26.75	26.89
△Ct	3.71775	3.70275	3.64175	3.80975	5.38825	5.58925	5.54425	5.61425	Average	3.718	△Ct	2.908	2.848	2.928	8.039	8.109	7.939	Average	2.89467
	5.83775	6.01175	5.98475	6.17075	5.46425	5.44425	5.56225	5.60125		6.00125		5.358	5.298	5.478	4.619	4.759	4.899		5.378
△△Ct	-0.00025	-0.01525	-0.07625	0.09175	1.67025	1.87125	1.82625	1.89625			△△Ct	0.0133333	-0.0466667	0.0333333	5.14433	5.21433	5.04433
	-0.1635	0.0105	-0.0165	0.1695	-0.537	-0.557	-0.439	-0.4				-0.02	-0.08	0.1	-0.759	-0.619	-0.479
2^-△△Ct	1.00017	1.01063	1.05427	0.938384	0.314199	0.273336	0.281997	0.268641			2^-△△Ct	0.990801	1.03288	0.97716	0.0282749	0.0269358	0.0303043
	1.12	0.992748	1.0115	0.889151	1.45095	1.47121	1.35566	1.31951				1.01396	1.05702	0.933033	1.69232	1.53581	1.39378
Figure 5G	220125
	Flag			ATF3						NC				ATF3
GAPDH	16.64	16.65	16.58	16.91	16.94	16.95			GAPDH	18.9	18.86	18.85		18.94	18.92	18.9	18.84
GAPDH Average	16.623	16.623	16.623	16.935	16.935	16.935			GAPDH Average	18.87	18.87	18.87	18.87	18.9	18.9	18.9	18.9
SREBF1	28.92	29.11	29.2	29.75	29.7	29.65			FASN	20.75	20.68	20.71		20.92	20.91	20.94
									ACLY	22.9	22.93	22.78	22.85	23.13	23.07	23.13	23.05
△Ct	12.297	12.487	12.577	12.815	12.765	12.715	Average	12.4537	SCD	19.77	19.74	19.75		19.9	19.85	19.93
									APOA1	20.86	20.81	20.87	20.89	21.83	21.85	21.87	21.79
△△Ct	-0.156667	0.0333333	0.123333	0.361333	0.311333	0.261333			APOB	20.83	20.89	20.94	20.84	21.91	21.74	21.88	21.8
									APOC3	22.86	22.99	23.07	23.12	23.75	23.54	23.75	23.7
2^-△△Ct	1.11471	0.97716	0.918064	0.778445	0.805897	0.834316
									△Ct	1.88	1.81	1.84		2.02	2.01	2.04		Average	1.84333
										4.03	4.06	3.91	3.98	4.23	4.17	4.23	4.15		3.995
										0.9	0.87	0.88		1	0.95	1.03			0.883333
										1.99	1.94	2	2.02	2.93	2.95	2.97	2.89		1.9875
										1.96	2.02	2.07	1.97	3.01	2.84	2.98	2.9		2.005
										3.99	4.12	4.2	4.25	4.85	4.64	4.85	4.8		4.14
									△△Ct	0.0366667	-0.0333333	-0.00333333		0.176667	0.166667	0.196667
										0.035	0.065	-0.085	-0.015	0.235	0.175	0.235	0.155
										0.0166667	-0.0133333	-0.00333333		0.116667	0.0666667	0.146667
										0.0025	-0.0475	0.0125	0.0325	0.9425	0.9625	0.9825	0.9025
										-0.045	0.015	0.065	-0.035	1.005	0.835	0.975	0.895
										-0.15	-0.02	0.06	0.11	0.71	0.5	0.71	0.66
									2^-△△Ct	0.974905	1.02337	1.00231		0.884745	0.890899	0.872564
										0.976032	0.955945	1.06069	1.01045	0.849685	0.885768	0.849685	0.898132
										0.988514	1.00928	1.00231		0.922316	0.954842	0.903335
										0.998269	1.03347	0.991373	0.977725	0.52033	0.513167	0.506102	0.534959
										1.03168	0.989657	0.955945	1.02456	0.49827	0.560583	0.50874	0.537747
										1.10957	1.01396	0.959264	0.926588	0.61132	0.707107	0.61132	0.632878
Figure 5H
	GFP Intensity		GFP Intensity		GFP Intensity		GFP Intensity
EV	57050	ATF3	11562	VPS72	209647	VPS72+ATF3	43360
	57953		11841		214565		42957
	53270		11994		210340		41022
Figure 5K
	3xFLAG	3xFLAG+ATF3	VPS72	VPS72+ATF3
Cell per field	58	3	207	15
	47	5	179	12
	38	9	154	17
Figure 5L
Day1	VPS72	Flag+ATF3	Flag	VPS72+ATF3	Blank
	0.073	0.066	0.066	0.075	0.048
	0.077	0.067	0.071	0.075	0.039
	0.079	0.069	0.072	0.075
	0.08	0.067	0.077	0.081
Day2	VPS72	Flag+ATF3	Flag	VPS72+ATF3	Blank
	0.11	0.062	0.095	0.074	0.036
	0.111	0.062	0.096	0.074	0.035
	0.113	0.061	0.097	0.077
	0.115	0.061	0.099	0.076
Day3	VPS72	Flag+ATF3	Flag	VPS72+ATF3	Blank
	0.202	0.1	0.174	0.15	0.048
	0.205	0.1	0.175	0.128	0.043
	0.213	0.103	0.183	0.139
	0.216
Day4	VPS72	Flag+ATF3	Flag	VPS72+ATF3	Blank
	0.286	0.085	0.238	0.128	0.038
	0.283	0.089	0.241	0.131	0.035
	0.276	0.085	0.249	0.135
	0.282	0.086	0.252	0.136

## Sheet: Original data_Figure 6
Figure 6J
	FLAG					VPS72
CRE	0.047088	0.150071		0.282319	0.265204	0.296864	0.28358	0.237464		0.335714
CpG1	0.209334	0.233084	0.276462			0.254258		0.226888	0.268085
CpG2	0.38396		0.368395	0.34748		0.414086		0.403017	0.511049
CpG3	0.308892	0.296324	0.339797	0.351139		0.374254	0.376851		0.379867
CpG4		0.117034	0.131601	0.216813		0.19498	0.167746	0.222941
Pro	0.156869	0.105701	0.145099	0.169628		0.206943		0.190279	0.231831
Figure 6L
	ctrl				sg1				sg6
GAPDH	20.502	20.332	20.329	20.386	20.373	20.374	20.377	20.526	20.332	20.331	20.362	20.579
GAPDH Average	20.3873	20.3873	20.3873	20.3873	20.4125	20.4125	20.4125	20.4125	20.401	20.401	20.401	20.401
ATF3	28.354	28.345	28.714		28.782	28.902	28.962		28.882	29.205	28.991
△Ct	7.96675	7.95775	8.32675		8.3695	8.4895	8.5495		8.481	8.804	8.59		Average	8.08375
△△Ct	-0.117	-0.126	0.243		0.28575	0.40575	0.46575		0.39725	0.72025	0.50625
2^-△△Ct	0.922103	0.916369	1.18345		1.21904	1.32478	1.38104		1.317	1.64747	1.42035
Figure 6M
	10%Input				IgG				H3K4me1
Neg	26.47	27.89	27.7	27.7	30.21	29.97	30.48	30.29	27.93	27.53	28.2	28.05
Average	27.438	27.438	27.438	27.438	30.238	30.238	30.238	30.238	27.93	27.93	27.93	27.93
GADD45B	29.22	29.93	29.66	29.67	34.6	34.65	34.34	34.79	26.44	26.29	26.35	26.34
PLD6	28.13	28.12	28.16	28.1	32.09	31.93	32.37	32.76	26.88	26.94	26.96	26.9
ATF3	28.42	28.01	27.9	27.88	31.62	32.31	31.37	31.8	25.52	25.6	25.44	25.51
TRMT61B	27.09	27.03	26.97	26.87	30.8	30.74	30.82	30.86	25.5	25.34	25.35	25.45
△Ct	1.782	2.492	2.222	2.232	4.362	4.412	4.102	4.552	-1.49	-1.64	-1.58	-1.59	Average	2.182
	0.692	0.682	0.722	0.662	1.852	1.692	2.132	2.522	-1.05	-0.99	-0.97	-1.03		0.6895
	0.982	0.572	0.462	0.442	1.382	2.072	1.132	1.562	-2.41	-2.33	-2.49	-2.42		0.6145
	-0.348	-0.408	-0.468	-0.568	0.562	0.502	0.582	0.622	-2.43	-2.59	-2.58	-2.48		-0.448
△△Ct	-0.4	0.31	0.04	0.05	2.18	2.23	1.92	2.37	-3.672	-3.822	-3.762	-3.772
	0.0025	-0.0075	0.0325	-0.0275	1.1625	1.0025	1.4425	1.8325	-1.7395	-1.6795	-1.6595	-1.7195
	0.3675	-0.0425	-0.1525	-0.1725	0.7675	1.4575	0.5175	0.9475	-3.0245	-2.9445	-3.1045	-3.0345
	0.1	0.04	-0.02	-0.12	1.01	0.95	1.03	1.07	-1.982	-2.142	-2.132	-2.032
2^-△△Ct	1.31951	0.806642	0.972655	0.965936	0.220676	0.213159	0.264255	0.193446	12.7462	14.1428	13.5667	13.6611
	0.998269	1.00521	0.977725	1.01924	0.446738	0.499134	0.367929	0.280778	3.33919	3.20317	3.15907	3.29322
	0.775125	1.0299	1.11149	1.12701	0.587435	0.364124	0.698581	0.51853	8.13702	7.69809	8.60097	8.19361
	0.933033	0.972655	1.01396	1.08673	0.496546	0.517632	0.48971	0.476319	3.9504	4.41373	4.38325	4.08971
	10%Input				IgG				H3K4me1
Neg	26.51	26.88	26.56	26.41	28.93	28.4	28.74	28.99	26.09	26.68	26.04	26.73
Average	26.59	26.59	26.59	26.59	28.765	28.765	28.765	28.765	26.384	26.384	26.384	26.384
GADD45B	28.7	28.72	28.52	28.49	32.73	32.87	32.92	33.2	25.11	25.07	25.24	25.03
PLD6	26.96	26.89	26.59	26.78	29.94	30.32	30.38	30.45	25.26	25.28	25.26	25.07
ATF3	27.89	27.83	27.89	27.91	31.58	31.14	31.7	31.35	24.05	24.1	24	24.07
TRMT61B	25.87	25.83	25.68	25.5	30.29	30.17	30.39	30.46	23.86	24.05	23.92	23.89
△Ct	2.11	2.13	1.93	1.9	3.965	4.105	4.155	4.435	-1.274	-1.314	-1.144	-1.354	Average	2.0175
	0.37	0.3	0	0.19	1.175	1.555	1.615	1.685	-1.124	-1.104	-1.124	-1.314		0.215
	1.3	1.24	1.3	1.32	2.815	2.375	2.935	2.585	-2.334	-2.284	-2.384	-2.314		1.29
	-0.72	-0.76	-0.91	-1.09	1.525	1.405	1.625	1.695	-2.524	-2.334	-2.464	-2.494		-0.87
△△Ct	0.0925	0.1125	-0.0875	-0.1175	1.9475	2.0875	2.1375	2.4175	-3.2915	-3.3315	-3.1615	-3.3715
	0.155	0.085	-0.215	-0.025	0.96	1.34	1.4	1.47	-1.339	-1.319	-1.339	-1.529
	0.01	-0.05	0.01	0.03	1.525	1.085	1.645	1.295	-3.624	-3.574	-3.674	-3.604
	0.15	0.11	-0.04	-0.22	2.395	2.275	2.495	2.565	-1.654	-1.464	-1.594	-1.624
2^-△△Ct	0.937896	0.924984	1.06253	1.08485	0.259265	0.235288	0.227273	0.18718	9.7913	10.0666	8.9476	10.3496
	0.898132	0.942785	1.1607	1.01748	0.514057	0.395021	0.378929	0.360982	2.52976	2.49493	2.52976	2.88586
	0.993092	1.03526	0.993092	0.97942	0.34748	0.471392	0.319746	0.407536	12.3291	11.9092	12.7639	12.1594
	0.90125	0.926588	1.02811	1.16473	0.190122	0.206613	0.17739	0.168989	3.14705	2.75872	3.01885	3.08228
Figure 6N
	HA	HA+PP	VPS72	VPS72+PP	Blank	HA	HA+PP	VPS72	VPS72+PP
Day1	0.118	0.112	0.118	0.121	0.049	0.069	0.063	0.069	0.072
	0.119	0.114	0.12	0.12		0.07	0.065	0.071	0.071
	0.121	0.114	0.113	0.114		0.072	0.065	0.064	0.065
Day2	0.163	0.146	0.219	0.188	0.05	0.113	0.096	0.169	0.138
	0.163	0.149	0.217	0.189		0.113	0.099	0.167	0.139
	0.171	0.153	0.216	0.194		0.121	0.103	0.166	0.144
Day3	0.232	0.182	0.322	0.243	0.048	0.184	0.134	0.274	0.195
	0.233	0.181	0.319	0.243		0.185	0.133	0.271	0.195
	0.228	0.187	0.313	0.244		0.18	0.139	0.265	0.196
Day4	0.26	0.206	0.388	0.278	0.05	0.21	0.156	0.338	0.228
	0.265	0.214	0.38	0.281		0.215	0.164	0.33	0.231
	0.27	0.218	0.381	0.287		0.22	0.168	0.331	0.237
Day5	0.297	0.23	0.462	0.322	0.049	0.248	0.181	0.413	0.273
	0.303	0.229	0.47	0.319		0.254	0.18	0.421	0.27
	0.31	0.232	0.474	0.328		0.261	0.183	0.425	0.279

## Sheet: Original data_Supplementary Fig
Figure S2A
	Invasion cell number
3×Flag	238	227	244
VPS72	635	591	619
	Number of colonies
3×Flag	61	52	58
VPS72	95	91	87
Figure S2B
	Invasion cell number
shVPS72 dox-	81	90	87
shVPS72 dox+	33	28	36
Figure S3A
	Wound closure rate
shH2AZ dox-	36.4865	30.1508	33.9713
shH2AZ dox+	23.0415	21.8905	23.3645
Figure S3A
	Number of colonies
shH2AZ dox-	198	181	205
shH2AZ dox+	137	135	121
Figure S3C
Day	shH2AZ dox-					shH2AZ dox+
1	0.039	0.038	0.04	0.039	0.039	0.036	0.032	0.038	0.038	0.033
2	0.077	0.07	0.071	0.069	0.073	0.05	0.052	0.058	0.055	0.051
3	0.138	0.138	0.143	0.133	0.148	0.1	0.092	0.091	0.102	0.096
4	0.306	0.309		0.32	0.333	0.25	0.236	0.226	0.254	0.227
Figure S6B
Huh7 cell number	0nM				5nM				10nM				20nM
0h	55	56	57	59	57	58	60	60	52	53	54	56	54	55	56	60
12h	70	71	77	78	68	70	74	75	50	52	53	54	40	41	44	45
24h	86	90	92	94	73	77	87	89	45	48	50	51	34	35	36	38
36h	109	110	121	125	77	85	86	92	36	38	39	42	25	28	29	29
48h	133	136	142	146	70	73	76	80	29	32	34	35	21	22	24	25
60h	159	162	165	172	66	67	70	73	21	23	25	25	15	17	18	20
72h	211	215	218	220	50	51	54	60	13	15	16	17	8	8	10	11
PLC/PRF/5 cell number	0nM				20nM				40nM				80nM
0h	29	31	32	36	31	33	34	38	31	31	33	35	30	30	32	33
12h	35	36	38	39	33	33	35	39	32	34	34	37	31	33	34	35
24h	44	47	49	52	44	44	45	47	35	38	39	43	35	36	38	41
36h	51	52	57	59	47	48	50	52	44	46	48	49	42	43	44	48
48h	60	63	64	66	52	56	57	60	51	51	52	54	47	48	50	45
60h	83	85	89	96	67	71	77	79	50	52	53	55	39	40	45	48
72h	98	104	105	121	60	63	67	68	44	45	46	48	29	31	33	36
Figure S7B
Figure S6A
